# Supplementary material for: Chloroplast Genomes and Phylogenetic Analysis of Three Carthamus (Asteraceae) Species
Source: Int J Mol Sci. 2023 Oct 26;24(21):15634. doi: 10.3390/ijms242115634 (PMC10648744; doi:10.3390/ijms242115634)
Supplement: Supplementary file 1 [file ijms-24-15634-s001.zip › Table S1.xlsx]

## Sheet: A
Table S1. Chloroplast genomic information for four Carthamus species.
Characteristics and Parameters	Carthamus lanatus	Carthamus persicus	Carthamus tinctorius x Carthamus persicus	Carthamus tinctorius
GenBank accession number	OR538397	OR538396	OR666442	KM207677, KX822074, MK983238, OR538395, OR666443
Total length (bp)	152602	153177	153177	152,938-153,114
LSC length (bp)	83866	84189	84189	83,981-84,166
SSC length (bp)	18344	18598	18598	18581-18598
IR length (bp)	25196	25195	25195	25,114-25,188
Total GC content	0.3781	0.3779	0.3779	37.79%-37.80%
LSC GC content	0.3596	0.3598	0.3598	35.95%-35.98%
SSC GC content	0.3158	0.3141	0.3141	31.41%-31.45%
IR GC content	0.4316	0.4316	0.4316	43.17%-43.22%
Total gene number	131	131	131	131
Protein-coding gene number	86	86	86	86
tRNA number	37	37	37	37
rRNA number	8	8	8	8
Number of duplicated genes	18	18	18	18
