# Supplementary material for: Chloroplast Genomes and Phylogenetic Analysis of Three Carthamus (Asteraceae) Species
Source: Int J Mol Sci. 2023 Oct 26;24(21):15634. doi: 10.3390/ijms242115634 (PMC10648744; doi:10.3390/ijms242115634)
Supplement: Supplementary file 1 [file ijms-24-15634-s001.zip › Table S3.xlsx]

## Sheet: Sheet1
Table S3. Statistics of SSRs from four Carthamus species.
Species	GenBank accession number	Mononucleotide	Dinucleotide	Trinucleotide	Tetranucleotide	Pentanucleotide	Hexanucleotide
Carthamus lanatus	OR538397	21	11	7	1	0	0
Carthamus tinctorius	MK983238	17	10	5	0	0	0
	KX822074	10	10	5	0	0	0
	KM207677	20	11	5	0	0	0
	OR538395	18	10	5	0	0	0
	OR666443	20	11	5	0	0	0
Carthamus persicus	OR538396	20	11	5	0	0	0
Carthamus tinctorius x Carthamus persicus	OR666442	20	11	5	0	0	0
