# Supplementary material for: Chloroplast Genomes and Phylogenetic Analysis of Three Carthamus (Asteraceae) Species
Source: Int J Mol Sci. 2023 Oct 26;24(21):15634. doi: 10.3390/ijms242115634 (PMC10648744; doi:10.3390/ijms242115634)
Supplement: Supplementary file 1 [file ijms-24-15634-s001.zip › Table S4.xlsx]

## Sheet: Sheet1
Table S4. Statistics of long repeats from four Carthamus species.
Species	GenBank accession number	Forward	Reverse	Palindromic	Complement
Carthamus lanatus	OR538397	19	1	22	0
Carthamus tinctorius	MK983238	27	2	21	0
	KX822074	25	2	23	0
	KM207677	28	2	20	0
	OR538395	27	2	21	0
	OR666443	28	2	20	0
Carthamus persicus	OR538396	30	2	18	0
Carthamus tinctorius x Carthamus persicus	OR666442	30	2	18	0
