# Supplementary material for: Chloroplast Genomes and Phylogenetic Analysis of Three Carthamus (Asteraceae) Species
Source: Int J Mol Sci. 2023 Oct 26;24(21):15634. doi: 10.3390/ijms242115634 (PMC10648744; doi:10.3390/ijms242115634)
Supplement: Supplementary file 1 [file ijms-24-15634-s001.zip › Table S5.xlsx]

## Sheet: Sheet1
Table S5. Position information annotation of long repeats for four Carthamus species.
Carthamus tinctorius x Carthamus persicus (OR666442)										Carthamus persicus (OR538396)										Carthamus tinctorius (OR538395)										Carthamus lanatus (OR538397)
Number	Length1	Start1	Type	Length2	Start2	Hamming	E-value	Gene	Region	Number	Length1	Start1	Type	Length2	Start2	Hamming	E-value	Gene	Region	Number	Length1	Start1	Type	Length2	Start2	Hamming	E-value	Gene	Region	Number	Length1	Start1	Type	Length2	Start2	Hamming	E-value	Gene	Region
1	25195	84190	P	25195	127983	0	0	IR gene	IRb;IRa	1	25195	84190	P	25195	127983	0	0	IR gene	IRb;IRa	1	25188	84069	P	25188	127839	0	0	IR gene	IRb;IRa	1	25196	83867	P	25196	127407	0	0	IR gene	IRb;IRa
2	220	47621	F	220	47708	-3	1.1e-115	trnF-GAA(partical:13.64%);IGS(trnF-GAA,ndhJ)	LSC;LSC	2	220	47621	F	220	47708	-3	1.1e-115	trnF-GAA(partical:13.64%);IGS(trnF-GAA,ndhJ)	LSC;LSC	2	144	47578	F	144	47665	-3	1.74e-70	trnF-GAA(partical:28.47%);IGS(trnF-GAA,ndhJ)	LSC;LSC	2	48	74007	P	48	74007	0	8.27e-20	psbN(partical:4.17%);psbN(partical:4.17%)	LSC;LSC
3	194	47647	F	194	47734	-2	1.76e-102	trnF-GAA(partical:2.06%);IGS(trnF-GAA,ndhJ)	LSC;LSC	3	194	47647	F	194	47734	-2	1.76e-102	trnF-GAA(partical:2.06%);IGS(trnF-GAA,ndhJ)	LSC;LSC	3	133	47589	F	133	47676	-2	4.39e-66	trnF-GAA(partical:22.56%);IGS(trnF-GAA,ndhJ)	LSC;LSC	3	42	42947	P	42	117217	0	3.39e-16	ycf3-intron1;ndhA-intron1	LSC;SSC
4	133	47621	F	133	47795	-3	5.76e-64	trnF-GAA(partical:22.56%);IGS(trnF-GAA,ndhJ)	LSC;LSC	4	133	47621	F	133	47795	-3	5.76e-64	trnF-GAA(partical:22.56%);IGS(trnF-GAA,ndhJ)	LSC;LSC	4	102	47620	F	102	47707	0	2.56e-52	IGS(trnF-GAA,ndhJ);IGS(trnF-GAA,ndhJ)	LSC;LSC	4	48	91124	F	48	91142	-3	3.86e-14	ycf2;ycf2	IRb;IRb
5	107	47647	F	107	47821	-2	1.28e-50	trnF-GAA(partical:3.74%);IGS(trnF-GAA,ndhJ)	LSC;LSC	5	107	47647	F	107	47821	-2	1.28e-50	trnF-GAA(partical:3.74%);IGS(trnF-GAA,ndhJ)	LSC;LSC	5	67	47547	F	67	47634	-3	3.91e-25	trnF-GAA;IGS(trnF-GAA,ndhJ)	LSC;LSC	5	48	91124	P	48	145280	-3	3.86e-14	ycf2;ycf2-2	IRb;IRa
6	67	47579	F	67	47840	-3	3.92e-25	trnF-GAA;IGS(trnF-GAA,ndhJ)	LSC;LSC	6	67	47579	F	67	47840	-3	3.92e-25	trnF-GAA;IGS(trnF-GAA,ndhJ)	LSC;LSC	6	67	47547	F	67	47721	-3	3.91e-25	trnF-GAA;IGS(trnF-GAA,ndhJ)	LSC;LSC	6	48	91142	P	48	145298	-3	3.86e-14	ycf2;ycf2-2	IRb;IRa
7	50	47704	F	50	47878	0	5.21e-21	IGS(trnF-GAA,ndhJ);IGS(trnF-GAA,ndhJ)	LSC;LSC	7	50	47704	F	50	47878	0	5.21e-21	IGS(trnF-GAA,ndhJ);IGS(trnF-GAA,ndhJ)	LSC;LSC	7	48	74215	P	48	74215	0	8.31e-20	psbN(partical:4.17%);psbN(partical:4.17%)	LSC;LSC	7	48	145280	F	48	145298	-3	3.86e-14	ycf2-2;ycf2-2	IRa;IRa
8	50	47791	F	50	47878	0	5.21e-21	IGS(trnF-GAA,ndhJ);IGS(trnF-GAA,ndhJ)	LSC;LSC	8	50	47791	F	50	47878	0	5.21e-21	IGS(trnF-GAA,ndhJ);IGS(trnF-GAA,ndhJ)	LSC;LSC	8	51	11841	F	51	11861	-1	1.99e-19	IGS(trnE-UUC,rpoB);IGS(trnE-UUC,rpoB)	LSC;LSC	8	41	42948	F	41	97902	-1	1.67e-13	ycf3-intron1;IGS(rps12,ycf15)	LSC;IRb
9	48	74337	P	48	74337	0	8.33e-20	psbN(partical:4.17%);psbN(partical:4.17%)	LSC;LSC	9	48	74337	P	48	74337	0	8.33e-20	psbN(partical:4.17%);psbN(partical:4.17%)	LSC;LSC	9	57	47578	F	57	47752	-3	2.51e-19	trnF-GAA(partical:71.93%);IGS(trnF-GAA,ndhJ)	LSC;LSC	9	41	42948	P	41	138527	-1	1.67e-13	ycf3-intron1;IGS(ycf15-2,rps12-2)	LSC;IRa
10	51	11851	F	51	11871	-1	1.99e-19	IGS(trnE-UUC,rpoB);IGS(trnE-UUC,rpoB)	LSC;LSC	10	51	11851	F	51	11871	-1	1.99e-19	IGS(trnE-UUC,rpoB);IGS(trnE-UUC,rpoB)	LSC;LSC	10	42	42994	P	42	117381	0	3.4e-16	ycf3-intron1;ndhA-intron1	LSC;SSC	10	41	97902	P	41	117217	-1	1.67e-13	IGS(rps12,ycf15);ndhA-intron1	IRb;SSC
11	57	47610	F	57	47871	-3	2.51e-19	trnF-GAA(partical:71.93%);IGS(trnF-GAA,ndhJ)	LSC;LSC	11	57	47610	F	57	47871	-3	2.51e-19	trnF-GAA(partical:71.93%);IGS(trnF-GAA,ndhJ)	LSC;LSC	11	46	47589	F	46	47763	-2	1.24e-14	trnF-GAA(partical:65.22%);IGS(trnF-GAA,ndhJ)	LSC;LSC	11	41	117217	F	41	138527	-1	1.67e-13	ndhA-intron1;IGS(ycf15-2,rps12-2)	SSC;IRa
12	42	43023	P	42	117520	0	3.41e-16	ycf3-intron1;ndhA-intron1	LSC;SSC	12	42	43023	P	42	117520	0	3.41e-16	ycf3-intron1;ndhA-intron1	LSC;SSC	12	48	91326	F	48	91344	-3	3.88e-14	ycf2;ycf2	IRb;IRb	12	32	54545	F	32	54561	0	3.55e-10	IGS(atpB,rbcL);IGS(atpB,rbcL)	LSC;LSC
13	46	47621	F	46	47882	-2	1.24e-14	trnF-GAA(partical:65.22%);IGS(trnF-GAA,ndhJ)	LSC;LSC	13	46	47621	F	46	47882	-2	1.24e-14	trnF-GAA(partical:65.22%);IGS(trnF-GAA,ndhJ)	LSC;LSC	13	48	91326	P	48	145704	-3	3.88e-14	ycf2;ycf2-2	IRb;IRa	13	30	8455	P	30	44714	0	5.68e-09	trnS-GCU(partical:96.67%);trnS-GGA(partical:96.67%)	LSC;LSC
14	48	91447	F	48	91465	-3	3.89e-14	ycf2;ycf2	IRb;IRb	14	48	91447	F	48	91465	-3	3.89e-14	ycf2;ycf2	IRb;IRb	14	48	91344	P	48	145722	-3	3.88e-14	ycf2;ycf2-2	IRb;IRa	14	30	91142	F	30	91160	-1	5.11e-07	ycf2;ycf2	IRb;IRb
15	48	91447	P	48	145855	-3	3.89e-14	ycf2;ycf2-2	IRb;IRa	15	48	91447	P	48	145855	-3	3.89e-14	ycf2;ycf2-2	IRb;IRa	15	48	145704	F	48	145722	-3	3.88e-14	ycf2-2;ycf2-2	IRa;IRa	15	30	91142	P	30	145280	-1	5.11e-07	ycf2;ycf2-2	IRb;IRa
16	48	91465	P	48	145873	-3	3.89e-14	ycf2;ycf2-2	IRb;IRa	16	48	91465	P	48	145873	-3	3.89e-14	ycf2;ycf2-2	IRb;IRa	16	41	42995	F	41	98104	-1	1.68e-13	ycf3-intron1;IGS(rps12,ycf15)	LSC;IRb	16	30	91160	P	30	145298	-1	5.11e-07	ycf2;ycf2-2	IRb;IRa
17	48	145855	F	48	145873	-3	3.89e-14	ycf2-2;ycf2-2	IRa;IRa	17	48	145855	F	48	145873	-3	3.89e-14	ycf2-2;ycf2-2	IRa;IRa	17	41	42995	P	41	138951	-1	1.68e-13	ycf3-intron1;IGS(ycf15-2,rps12-2)	LSC;IRa	17	35	42953	F	35	94863	-3	9.8e-07	ycf3-intron1;ndhB-intron1	LSC;IRb
18	41	43024	F	41	98225	-1	1.68e-13	ycf3-intron1;IGS(rps12,ycf15)	LSC;IRb	18	41	43024	F	41	98225	-1	1.68e-13	ycf3-intron1;IGS(rps12,ycf15)	LSC;IRb	18	41	98104	P	41	117381	-1	1.68e-13	IGS(rps12,ycf15);ndhA-intron1	IRb;SSC	18	35	42953	P	35	141572	-3	9.8e-07	ycf3-intron1;ndhB-2-intron1	LSC;IRa
19	41	43024	P	41	139102	-1	1.68e-13	ycf3-intron1;IGS(ycf15-2,rps12-2)	LSC;IRa	19	41	43024	P	41	139102	-1	1.68e-13	ycf3-intron1;IGS(ycf15-2,rps12-2)	LSC;IRa	19	41	117381	F	41	138951	-1	1.68e-13	ndhA-intron1;IGS(ycf15-2,rps12-2)	SSC;IRa	19	35	91111	F	35	91129	-3	9.8e-07	ycf2;ycf2	IRb;IRb
20	41	98225	P	41	117520	-1	1.68e-13	IGS(rps12,ycf15);ndhA-intron1	IRb;SSC	20	41	98225	P	41	117520	-1	1.68e-13	IGS(rps12,ycf15);ndhA-intron1	IRb;SSC	20	32	46340	P	32	46340	0	3.57e-10	IGS(trnT-UGU,trnL-UAA);IGS(trnT-UGU,trnL-UAA)	LSC;LSC	20	35	91111	P	35	145306	-3	9.8e-07	ycf2;ycf2-2	IRb;IRa
21	41	117520	F	41	139102	-1	1.68e-13	ndhA-intron1;IGS(ycf15-2,rps12-2)	SSC;IRa	21	41	117520	F	41	139102	-1	1.68e-13	ndhA-intron1;IGS(ycf15-2,rps12-2)	SSC;IRa	21	30	8478	P	30	44763	0	5.71e-09	trnS-GCU(partical:96.67%);trnS-GGA(partical:96.67%)	LSC;LSC	21	35	91129	P	35	145324	-3	9.8e-07	ycf2;ycf2-2	IRb;IRa
22	32	46372	P	32	46372	0	3.58e-10	IGS(trnT-UGU,trnL-UAA);IGS(trnT-UGU,trnL-UAA)	LSC;LSC	22	32	46372	P	32	46372	0	3.58e-10	IGS(trnT-UGU,trnL-UAA);IGS(trnT-UGU,trnL-UAA)	LSC;LSC	22	32	54764	F	32	54780	-1	3.43e-08	IGS(atpB,rbcL);IGS(atpB,rbcL)	LSC;LSC	22	35	94863	P	35	117218	-3	9.8e-07	ndhB-intron1;ndhA-intron1	IRb;SSC
23	41	47579	F	41	47666	-3	3.93e-10	trnF-GAA;IGS(trnF-GAA,ndhJ)	LSC;LSC	23	41	47579	F	41	47666	-3	3.93e-10	trnF-GAA;IGS(trnF-GAA,ndhJ)	LSC;LSC	23	31	11841	F	31	11881	-1	1.33e-07	IGS(trnE-UUC,rpoB);IGS(trnE-UUC,rpoB)	LSC;LSC	23	35	111303	P	35	113747	-3	9.8e-07	ycf1;IGS(ycf1,rps15)	SSC;SSC
24	41	47579	F	41	47753	-3	3.93e-10	trnF-GAA;IGS(trnF-GAA,ndhJ)	LSC;LSC	24	41	47579	F	41	47753	-3	3.93e-10	trnF-GAA;IGS(trnF-GAA,ndhJ)	LSC;LSC	24	30	91344	F	30	91362	-1	5.14e-07	ycf2;ycf2	IRb;IRb	24	35	117218	F	35	141572	-3	9.8e-07	ndhA-intron1;ndhB-2-intron1	SSC;IRa
25	30	8488	P	30	44793	0	5.72e-09	trnS-GCU(partical:96.67%);trnS-GGA(partical:96.67%)	LSC;LSC	25	30	8488	P	30	44793	0	5.72e-09	trnS-GCU(partical:96.67%);trnS-GGA(partical:96.67%)	LSC;LSC	25	30	91344	P	30	145704	-1	5.14e-07	ycf2;ycf2-2	IRb;IRa	25	35	145306	F	35	145324	-3	9.8e-07	ycf2-2;ycf2-2	IRa;IRa
26	32	54884	F	32	54900	-1	3.43e-08	IGS(atpB,rbcL);IGS(atpB,rbcL)	LSC;LSC	26	32	54884	F	32	54900	-1	3.43e-08	IGS(atpB,rbcL);IGS(atpB,rbcL)	LSC;LSC	26	30	91362	P	30	145722	-1	5.14e-07	ycf2;ycf2-2	IRb;IRa	26	32	47762	R	32	47762	-2	1.58e-06	IGS(trnF-GAA,ndhJ);IGS(trnF-GAA,ndhJ)	LSC;LSC
27	31	11851	F	31	11891	-1	1.33e-07	IGS(trnE-UUC,rpoB);IGS(trnE-UUC,rpoB)	LSC;LSC	27	31	11851	F	31	11891	-1	1.33e-07	IGS(trnE-UUC,rpoB);IGS(trnE-UUC,rpoB)	LSC;LSC	27	35	43000	F	35	95065	-3	9.86e-07	ycf3-intron1;ndhB-intron1	LSC;IRb	27	33	112752	F	33	112782	-3	1.31e-05	ycf1;ycf1	SSC;SSC
28	30	91465	F	30	91483	-1	5.15e-07	ycf2;ycf2	IRb;IRb	28	30	91465	F	30	91483	-1	5.15e-07	ycf2;ycf2	IRb;IRb	28	35	43000	P	35	141996	-3	9.86e-07	ycf3-intron1;ndhB-2-intron1	LSC;IRa	28	30	10188	F	30	10213	-2	2.22e-05	IGS(petN,psbM);IGS(petN,psbM)	LSC;LSC
29	30	91465	P	30	145855	-1	5.15e-07	ycf2;ycf2-2	IRb;IRa	29	30	91465	P	30	145855	-1	5.15e-07	ycf2;ycf2-2	IRb;IRa	29	35	91313	F	35	91331	-3	9.86e-07	ycf2;ycf2	IRb;IRb	29	30	46293	P	30	46293	-2	2.22e-05	IGS(trnT-UGU,trnL-UAA);IGS(trnT-UGU,trnL-UAA)	LSC;LSC
30	30	91483	P	30	145873	-1	5.15e-07	ycf2;ycf2-2	IRb;IRa	30	30	91483	P	30	145873	-1	5.15e-07	ycf2;ycf2-2	IRb;IRa	30	35	91313	P	35	145730	-3	9.86e-07	ycf2;ycf2-2	IRb;IRa	30	30	106975	F	30	107007	-2	2.22e-05	rrn4.5S;rrn4.5S	IRb;IRb
31	35	43029	F	35	95186	-3	9.88e-07	ycf3-intron1;ndhB-intron1	LSC;IRb	31	35	43029	F	35	95186	-3	9.88e-07	ycf3-intron1;ndhB-intron1	LSC;IRb	31	35	91331	P	35	145748	-3	9.86e-07	ycf2;ycf2-2	IRb;IRa	31	30	106975	P	30	129433	-2	2.22e-05	rrn4.5S;rrn4.5S-2	IRb;IRa
32	35	43029	P	35	142147	-3	9.88e-07	ycf3-intron1;ndhB-2-intron1	LSC;IRa	32	35	43029	P	35	142147	-3	9.88e-07	ycf3-intron1;ndhB-2-intron1	LSC;IRa	32	35	95065	P	35	117382	-3	9.86e-07	ndhB-intron1;ndhA-intron1	IRb;SSC	32	30	107007	P	30	129465	-2	2.22e-05	rrn4.5S;rrn4.5S-2	IRb;IRa
33	35	91434	F	35	91452	-3	9.88e-07	ycf2;ycf2	IRb;IRb	33	35	91434	F	35	91452	-3	9.88e-07	ycf2;ycf2	IRb;IRb	33	35	117382	F	35	141996	-3	9.86e-07	ndhA-intron1;ndhB-2-intron1	SSC;IRa	33	30	129433	F	30	129465	-2	2.22e-05	rrn4.5S-2;rrn4.5S-2	IRa;IRa
34	35	91434	P	35	145881	-3	9.88e-07	ycf2;ycf2-2	IRb;IRa	34	35	91434	P	35	145881	-3	9.88e-07	ycf2;ycf2-2	IRb;IRa	34	35	145730	F	35	145748	-3	9.86e-07	ycf2-2;ycf2-2	IRa;IRa	34	32	8453	F	32	34720	-3	4.75e-05	trnS-GCU(partical:90.62%);trnS-UGA(partical:90.62%)	LSC;LSC
35	35	91452	P	35	145899	-3	9.88e-07	ycf2;ycf2-2	IRb;IRa	35	35	91452	P	35	145899	-3	9.88e-07	ycf2;ycf2-2	IRb;IRa	35	32	47974	R	32	47974	-2	1.59e-06	IGS(trnF-GAA,ndhJ);IGS(trnF-GAA,ndhJ)	LSC;LSC	35	32	37921	F	32	40145	-3	4.75e-05	psaB;psaA	LSC;LSC
36	35	95186	P	35	117521	-3	9.88e-07	ndhB-intron1;ndhA-intron1	IRb;SSC	36	35	95186	P	35	117521	-3	9.88e-07	ndhB-intron1;ndhA-intron1	IRb;SSC	36	30	10220	F	30	10245	-2	2.24e-05	IGS(petN,psbM);IGS(petN,psbM)	LSC;LSC	36	30	34722	P	30	44714	-3	0.000623	trnS-UGA(partical:96.67%);trnS-GGA(partical:96.67%)	LSC;LSC
37	35	117521	F	35	142147	-3	9.88e-07	ndhA-intron1;ndhB-2-intron1	SSC;IRa	37	35	117521	F	35	142147	-3	9.88e-07	ndhA-intron1;ndhB-2-intron1	SSC;IRa	37	30	31436	R	30	31436	-2	2.24e-05	IGS(trnT-CGU,psbD);IGS(trnT-CGU,psbD)	LSC;LSC	37	30	42951	P	30	75353	-3	0.000623	ycf3-intron1;petB(partical:40.00%)	LSC;LSC
38	35	145881	F	35	145899	-3	9.88e-07	ycf2-2;ycf2-2	IRa;IRa	38	35	145881	F	35	145899	-3	9.88e-07	ycf2-2;ycf2-2	IRa;IRa	38	30	107177	F	30	107209	-2	2.24e-05	rrn4.5S;rrn4.5S	IRb;IRb	38	30	75353	F	30	117225	-3	0.000623	petB(partical:40.00%);ndhA-intron1	LSC;SSC
39	32	48093	R	32	48093	-2	1.6e-06	IGS(trnF-GAA,ndhJ);IGS(trnF-GAA,ndhJ)	LSC;LSC	39	32	48093	R	32	48093	-2	1.6e-06	IGS(trnF-GAA,ndhJ);IGS(trnF-GAA,ndhJ)	LSC;LSC	39	30	107177	P	30	129857	-2	2.24e-05	rrn4.5S;rrn4.5S-2	IRb;IRa	39	30	91111	F	30	91147	-3	0.000623	ycf2;ycf2	IRb;IRb
40	30	10231	F	30	10256	-2	2.24e-05	IGS(petN,psbM);IGS(petN,psbM)	LSC;LSC	40	30	10231	F	30	10256	-2	2.24e-05	IGS(petN,psbM);IGS(petN,psbM)	LSC;LSC	40	30	107209	P	30	129889	-2	2.24e-05	rrn4.5S;rrn4.5S-2	IRb;IRa	40	30	91111	P	30	145293	-3	0.000623	ycf2;ycf2-2	IRb;IRa
41	30	31451	R	30	31451	-2	2.24e-05	IGS(trnT-CGU,psbD);IGS(trnT-CGU,psbD)	LSC;LSC	41	30	31451	R	30	31451	-2	2.24e-05	IGS(trnT-CGU,psbD);IGS(trnT-CGU,psbD)	LSC;LSC	41	30	129857	F	30	129889	-2	2.24e-05	rrn4.5S-2;rrn4.5S-2	IRa;IRa	41	30	91147	P	30	145329	-3	0.000623	ycf2;ycf2-2	IRb;IRa
42	30	107298	F	30	107330	-2	2.24e-05	rrn4.5S;rrn4.5S	IRb;IRb	42	30	107298	F	30	107330	-2	2.24e-05	rrn4.5S;rrn4.5S	IRb;IRb	42	32	8476	F	32	34761	-3	4.78e-05	trnS-GCU(partical:90.62%);trnS-UGA(partical:87.50%)	LSC;LSC	42	30	145293	F	30	145329	-3	0.000623	ycf2-2;ycf2-2	IRa;IRa
43	30	107298	P	30	130008	-2	2.24e-05	rrn4.5S;rrn4.5S-2	IRb;IRa	43	30	107298	P	30	130008	-2	2.24e-05	rrn4.5S;rrn4.5S-2	IRb;IRa	43	32	37962	F	32	40186	-3	4.78e-05	psaB;psaA	LSC;LSC
44	30	107330	P	30	130040	-2	2.24e-05	rrn4.5S;rrn4.5S-2	IRb;IRa	44	30	107330	P	30	130040	-2	2.24e-05	rrn4.5S;rrn4.5S-2	IRb;IRa	44	31	29714	F	31	29741	-3	0.000173	IGS(trnR-UCU,trnS-CGA);IGS(trnR-UCU,trnS-CGA)	LSC;LSC
45	30	113069	F	30	113093	-2	2.24e-05	ycf1;ycf1	SSC;SSC	45	30	113069	F	30	113093	-2	2.24e-05	ycf1;ycf1	SSC;SSC	45	31	98456	P	31	124833	-3	0.000173	IGS(rps12,ycf15);IGS(rpl32,ndhF)	IRb;SSC
46	30	130008	F	30	130040	-2	2.24e-05	rrn4.5S-2;rrn4.5S-2	IRa;IRa	46	30	130008	F	30	130040	-2	2.24e-05	rrn4.5S-2;rrn4.5S-2	IRa;IRa	46	31	111502	P	31	113920	-3	0.000173	ycf1;IGS(ycf1,rps15)	SSC;SSC
47	32	8486	F	32	34790	-3	4.79e-05	trnS-GCU(partical:90.62%);trnS-UGA(partical:90.62%)	LSC;LSC	47	32	8486	F	32	34790	-3	4.79e-05	trnS-GCU(partical:90.62%);trnS-UGA(partical:90.62%)	LSC;LSC	47	31	124833	F	31	138609	-3	0.000173	IGS(rpl32,ndhF);IGS(ycf15-2,rps12-2)	SSC;IRa
48	32	37991	F	32	40215	-3	4.79e-05	psaB;psaA	LSC;LSC	48	32	37991	F	32	40215	-3	4.79e-05	psaB;psaA	LSC;LSC	48	30	34763	P	30	44763	-3	0.000626	trnS-UGA(partical:93.33%);trnS-GGA(partical:96.67%)	LSC;LSC
49	31	29728	F	31	29755	-3	0.000174	IGS(trnR-UCU,trnS-CGA);IGS(trnR-UCU,trnS-CGA)	LSC;LSC	49	31	29728	F	31	29755	-3	0.000174	IGS(trnR-UCU,trnS-CGA);IGS(trnR-UCU,trnS-CGA)	LSC;LSC	49	30	42998	P	30	75561	-3	0.000626	ycf3-intron1;petB(partical:40.00%)	LSC;LSC
50	31	111623	P	31	114059	-3	0.000174	ycf1;IGS(ycf1,rps15)	SSC;SSC	50	31	111623	P	31	114059	-3	0.000174	ycf1;IGS(ycf1,rps15)	SSC;SSC	50	30	75561	F	30	117389	-3	0.000626	petB(partical:40.00%);ndhA-intron1	LSC;SSC
