# Supplementary material for: Chloroplast Genomes and Phylogenetic Analysis of Three Carthamus (Asteraceae) Species
Source: Int J Mol Sci. 2023 Oct 26;24(21):15634. doi: 10.3390/ijms242115634 (PMC10648744; doi:10.3390/ijms242115634)
Supplement: Supplementary file 1 [file ijms-24-15634-s001.zip › Table S6.xlsx]

## Sheet: Sheet1
Table S6. Codon usage analysis statistics from 20 Cardueae species.
GenBank accession Number	Species	Codon_total	GC_total (%)	GC1 (%)	GC2 (%)	GC3 (%)
MK652229	Carduus crispus	22641	37.71	45.08	37.51	28.73
MW035606	Cirsium japonicum	22708	37.69	45.19	37.65	28.87
MW001167	Silybum marianum	22691	37.69	45.25	37.53	28.8
KP842706	Cynara baetica	22655	37.71	45.14	37.51	28.78
MT128668	Dolomiaea calophylla	22653	37.67	45.12	37.58	28.86
MN518847	Synurus deltoides	22492	37.65	44.86	37.25	28.55
MN013403	Saussurea salicifolia	22605	37.67	44.94	37.46	28.73
MH161419	Arctium lappa	22668	37.68	45.16	37.58	28.88
OR666442	Carthamus tinctorius x Carthamus persicus	22636	37.79	45.24	37.48	28.99
OR538396	Carthamus persicus	22636	37.79	45.24	37.48	28.99
OR538395	Carthamus tinctorius	22630	37.8	45.22	37.48	29
OR538397	Carthamus lanatus	22641	37.81	45.27	37.49	29.04
KJ690264	Centaurea diffusa	22615	37.73	45.1	37.46	28.97
MN228501	Centaurea maculosa	22271	37.74	44.33	36.96	28.51
OP161554	Centaurea cyanus	22670	37.76	45.25	37.56	29.01
MW683229	Leuzea uniflora	22425	37.76	44.82	37.2	28.52
MT643189	Xanthopappus subacaulis	22562	37.72	45.07	37.44	28.79
OQ260021	Atractylodes chinensis	21987	37.7	43.74	36.35	28.05
MW574996	Carlina acaulis	22558	37.79	45.14	37.37	29.29
MW429288	Tugarinovia mongolica	22644	37.62	45.17	37.46	28.84
