# Supplementary material for: Chloroplast Genomes and Phylogenetic Analysis of Three Carthamus (Asteraceae) Species
Source: Int J Mol Sci. 2023 Oct 26;24(21):15634. doi: 10.3390/ijms242115634 (PMC10648744; doi:10.3390/ijms242115634)
Supplement: Supplementary file 1 [file ijms-24-15634-s001.zip › Table S7.xlsx]

## Sheet: all_rscu_stat
Table S7. Statistics of RSCU values for four Carthamus species.
AminoAcid	Symbol	Codon	C. tinctorius x C. persicus	C. persicus	C. tinctorius	C. lanatus
A	Ala	GCA	1.144	1.144	1.1448	1.1412
A	Ala	GCC	0.6384	0.6384	0.6392	0.646
A	Ala	GCG	0.4352	0.4352	0.432	0.4356
A	Ala	GCU	1.7824	1.7824	1.784	1.7768
C	Cys	UGC	0.5496	0.5496	0.5496	0.5496
C	Cys	UGU	1.4504	1.4504	1.4504	1.4504
D	Asp	GAC	0.426	0.426	0.4266	0.4298
D	Asp	GAU	1.574	1.574	1.5734	1.5702
E	Glu	GAA	1.4894	1.4894	1.4898	1.4844
E	Glu	GAG	0.5106	0.5106	0.5102	0.5156
F	Phe	UUC	0.6568	0.6568	0.6586	0.658
F	Phe	UUU	1.3432	1.3432	1.3414	1.342
G	Gly	GGA	1.4956	1.4956	1.492	1.4908
G	Gly	GGC	0.5044	0.5044	0.5068	0.5008
G	Gly	GGG	0.7196	0.7196	0.722	0.7212
G	Gly	GGU	1.2804	1.2804	1.2796	1.2872
H	His	CAC	0.4638	0.4638	0.4638	0.4638
H	His	CAU	1.5362	1.5362	1.5362	1.5362
I	Ile	AUA	0.936	0.936	0.9354	0.9387
I	Ile	AUC	0.5979	0.5979	0.5976	0.594
I	Ile	AUU	1.4661	1.4661	1.467	1.467
K	Lys	AAA	1.5074	1.5074	1.508	1.5084
K	Lys	AAG	0.4926	0.4926	0.492	0.4916
L	Leu	CUA	0.7974	0.7974	0.7974	0.8058
L	Leu	CUC	0.3582	0.3582	0.3582	0.3582
L	Leu	CUG	0.3948	0.3948	0.3948	0.3888
L	Leu	CUU	1.296	1.296	1.296	1.2984
L	Leu	UUA	1.8918	1.8918	1.8918	1.8834
L	Leu	UUG	1.2624	1.2624	1.2624	1.2648
M	Met	AUG	1	1	1	1
N	Asn	AAC	0.4292	0.4292	0.4296	0.432
N	Asn	AAU	1.5708	1.5708	1.5704	1.568
P	Pro	CCA	1.1408	1.1408	1.1408	1.136
P	Pro	CCC	0.6996	0.6996	0.6996	0.7136
P	Pro	CCG	0.6008	0.6008	0.6008	0.6008
P	Pro	CCU	1.5588	1.5588	1.5588	1.5492
Q	Gln	CAA	1.536	1.536	1.536	1.5398
Q	Gln	CAG	0.464	0.464	0.464	0.4602
R	Arg	AGA	1.8396	1.8396	1.8312	1.8396
R	Arg	AGG	0.6594	0.6594	0.66	0.6594
R	Arg	CGA	1.344	1.344	1.35	1.344
R	Arg	CGC	0.3618	0.3618	0.3624	0.372
R	Arg	CGG	0.4464	0.4464	0.4464	0.4362
R	Arg	CGU	1.3488	1.3488	1.35	1.3488
S	Ser	AGC	0.3648	0.3648	0.3654	0.3606
S	Ser	AGU	1.2582	1.2582	1.2546	1.2642
S	Ser	UCA	1.1946	1.1946	1.1952	1.2006
S	Ser	UCC	0.8928	0.8928	0.8934	0.888
S	Ser	UCG	0.5316	0.5316	0.5322	0.5268
S	Ser	UCU	1.758	1.758	1.7592	1.7598
U	Thr	ACA	1.2052	1.2052	1.208	1.2076
U	Thr	ACC	0.7768	0.7768	0.776	0.7704
U	Thr	ACG	0.3924	0.3924	0.392	0.3932
U	Thr	ACU	1.6256	1.6256	1.624	1.6288
V	Val	GUA	1.538	1.538	1.5372	1.5336
V	Val	GUC	0.4764	0.4764	0.4772	0.4812
V	Val	GUG	0.5488	0.5488	0.5496	0.5496
V	Val	GUU	1.4368	1.4368	1.436	1.436
W	Trp	UGG	1	1	1	1
Y	Tyr	UAC	0.3924	0.3924	0.3924	0.395
Y	Tyr	UAU	1.6076	1.6076	1.6076	1.605
