# Supplementary material for: Chloroplast Genomes and Phylogenetic Analysis of Three Carthamus (Asteraceae) Species
Source: Int J Mol Sci. 2023 Oct 26;24(21):15634. doi: 10.3390/ijms242115634 (PMC10648744; doi:10.3390/ijms242115634)
Supplement: Supplementary file 1 [file ijms-24-15634-s001.zip › Table S8.xlsx]

## Sheet: Sheet1
Table S8. Statistics of information sites and ML tree model of three matrices.
Sequence matrix	Species number	All sites	Conserved sites	Variable sites	Parsim-Info sites	Best-fit model
nrITS matrix	25	830	402	310	196	TIM3e+G4
cpPCGs matrix	25	79671	39417	33016	13032	TVM+F+R3
AP353 matrix	66	425889	147787	191242	103034	GTR+F+R7
Note: Parsim-Info sites indicates Parsimony informative sites.
