# Supplementary material for: Chloroplast Genomes and Phylogenetic Analysis of Three Carthamus (Asteraceae) Species
Source: Int J Mol Sci. 2023 Oct 26;24(21):15634. doi: 10.3390/ijms242115634 (PMC10648744; doi:10.3390/ijms242115634)
Supplement: Supplementary file 1 [file ijms-24-15634-s001.zip › Table S9.xlsx]

## Sheet: A
Table S9. Phylogenetic analysis of all species and their NCBI accession numbers in the article.
Species	cp genome	nrITS
Arctium lappa	MH161419	FJ449890
Atractylodes chinensis	OQ260021	JX083780
Carduus crispus	MK652229	EF010530
Carlina acaulis	MW574996	KT249908
Carthamus lanatus	OR538397	GU969633
Carthamus persicus	OR538396	GU969644
Carthamus tinctorius x Carthamus persicus	OR666442	OR673999
Carthamus tinctorius	OR538395	KY397481
Carduncellus rhaponticoides	——	OR674047
Carduncellus pinnatus	——	OR674045
Femeniasia balearica	——	OR674046
Phonus arborescens	——	OR674048
Centaurea cyanus	OP161554	AY826254
Centaurea diffusa	KJ690264	MW383496
Centaurea maculosa	MN228501	KF301219
Chrysanthemum indicum	MH165290	AF314601
Cirsium japonicum	MW035606	MT922681
Cynara baetica	KP842706	AY780396
Dolomiaea calophylla	MT128668	AY914816
Leuzea uniflora	MW683229	MH808189
Saussurea salicifolia	MN013403	OQ539856
Silybum marianum	MW001167	AY826329
Synurus deltoides	MN518847	MH808217
Tugarinovia mongolica	MW429288	AY826342
Xanthopappus subacaulis	MT643189	AY914833
